# Supplementary material for: Geographical Patterns and Drivers of Species and Phylogenetic Diversity of Desert Plant Communities in the Hexi Corridor, Northwestern China
Source: Ecol Evol. 2025 Sep 7;15(9):e72114. doi: 10.1002/ece3.72114 (PMC12414604; doi:10.1002/ece3.72114)
Supplement: Supplementary file 5 — Data S1: ece372114‐sup‐0005‐Supinfo.xlsx. [file ECE3-15-e72114-s004.xlsx]

## Sheet: plant list
Species	Genus	Family
Stipa capillata	Stipa	Poaceae
Stipa breviflora	Stipa	Poaceae
Agropyron cristatum	Agropyron	Poaceae
Leymus chinensis	Leymus	Poaceae
Phragmites communis	Phragmites	Poaceae
Eragrostis pilosa	Eragrostis	Poaceae
Allium mongolicum	Allium	Amaryllidaceae
Nitraria sphaerocarpa	Nitraria	Nitrariaceae
Nitraria tangutorum	Nitraria	Nitrariaceae
Zygophyllum rosowii	Zygophyllum	Zygophyllaceae
Zygophyllum fabago	Zygophyllum	Zygophyllaceae
Zygophyllum kansuense	Zygophyllum	Zygophyllaceae
Zygophyllum xanthoxylum	Zygophyllum	Zygophyllaceae
Sophora alopecuroides	Sophora	Fabaceae
Glycyrrhiza inflata	Glycyrrhiza	Fabaceae
Corethrodendron scoparium	Corethrodendron	Fabaceae
Reaumuria songarica	Reaumuria	Tamaricaceae
Tamarix gansuensis	Tamarix	Tamaricaceae
Limonium aureum	Limonium	Plumbaginaceae
Calligonum mongolicum	Calligonum	Polygonaceae
Agriophyllum pungens	Agriophyllum	Amaranthaceae
Krascheninnikovia ceratoides	Krascheninnikovia	Amaranthaceae
Halostachys caspica	Halostachys	Amaranthaceae
Kalidium cuspidatum	Kalidium	Amaranthaceae
Sympegma regelii	Sympegma	Amaranthaceae
Haloxylon ammodendron	Haloxylon	Amaranthaceae
Halogeton arachnoideus	Sympegma	Amaranthaceae
Salsola tragus	Salsola	Amaranthaceae
Grubovia dasyphylla	Grubovia	Amaranthaceae
Caroxylon passerinum	Caroxylon	Amaranthaceae
Gymnocarpos przewalskii	Gymnocarpos	Caryophyllaceae
Convolvulus tragacanthoides	Convolvulus	Convolvulaceae
Lycium ruthenicum	Lycium	Solanaceae
Echinops gmelinii	Echinops	Asteraceae
Hexinia polydichotoma	Launaea	Asteraceae
Artemisia blepharolepis	Artemisia	Asteraceae
Asterothamnus alyssoides	Asterothamnus	Asteraceae
Karelinia caspia	Karelinia	Asteraceae
Lipschitzia divaricata	Lipschitzia	Asteraceae

## Sheet: species abundance
	HX1	HX2	HX3	HX4	HX5	HX6	HX7	HX8	HX9	HX10	HX11	HX12	HX13	HX14	HX15	HX16
Artemisia blepharolepis	53	0	80	71	0	0	515	398	44	147	0	0	0	0	0	0
Agropyron cristatum	0	0	0	132	0	0	0	0	0	0	0	0	0	0	0	0
Stipa capillata	0	0	54	0	0	0	0	0	0	0	0	0	0	0	0	0
Echinops gmelinii	0	0	20	0	0	0	17	0	0	0	0	0	0	0	0	0
Salsola tragus	0	0	124	0	0	0	0	5	0	192	0	0	0	0	0	0
Agriophyllum pungens	0	10	0	0	0	0	0	0	0	0	0	0	0	0	0	0
Grubovia dasyphylla	0	16	0	0	0	0	17	0	68	318	271	0	0	0	0	0
Leymus chinensis	0	0	0	0	0	2587	0	5	0	647	0	0	0	0	0	0
Lipschitzia divaricata	0	0	0	0	0	2	7	0	0	0	0	0	0	0	0	0
Zygophyllum rosowii	0	0	0	0	0	200	0	0	0	0	0	0	0	0	0	0
Zygophyllum fabago	0	0	0	0	0	0	0	12	0	0	0	0	0	0	0	0
Allium mongolicum	0	0	0	0	0	0	15	10	0	4	0	0	0	0	0	0
Limonium aureum	0	0	0	0	0	0	3	0	0	0	0	0	0	0	0	0
Stipa breviflora	0	0	0	0	0	0	1	1	0	0	0	0	0	0	0	0
Halogeton arachnoideus	0	0	0	0	0	0	366	163	0	52	0	0	0	0	0	0
Eragrostis pilosa	0	0	0	0	0	0	746	0	0	0	0	0	0	0	0	0
Zygophyllum kansuense	0	0	0	0	0	0	0	8	0	0	0	0	0	0	0	0
Hexinia polydichotoma	0	0	0	0	0	0	0	0	0	0	0	242	45	95	0	0
Glycyrrhiza inflata	0	0	0	0	0	0	0	0	0	0	0	0	30	0	0	0
Phragmites communis	0	0	0	0	0	0	0	0	0	0	0	0	0	128	0	48
Karelinia caspica	0	0	0	0	0	0	0	0	0	0	0	0	0	0	6	0
Nitraria tangutorum	9	0	0	19	0	0	0	0	0	0	0	5	0	0	0	0
Haloxylon ammodendron	0	0	0	15	0	0	0	0	48	2	0	0	0	0	0	0
Calligonum mongolicum	0	25	22	0	0	0	0	0	12	82	0	0	0	0	0	0
Krascheninnikovia ceratoides	120	0	110	0	0	0	0	0	0	0	0	0	0	0	0	0
Nitraria sphaerocarpa	0	0	51	0	0	0	73	50	3	38	0	0	0	0	0	17
Reaumuria songarica	104	0	0	0	7	289	338	476	0	0	38	0	0	0	0	0
Kalidium cuspidatum	0	0	0	0	26	0	0	0	0	0	0	0	0	0	0	0
Zygophyllum xanthoxylum	0	0	0	0	0	0	0	0	0	0	3	0	0	0	0	0
Lycium ruthenicum	0	0	0	0	0	0	0	0	0	0	0	0	133	165	91	0
Tamarix gansuensis	0	0	0	0	0	0	0	0	0	0	0	0	0	0	10	0
Halostachys caspica	119	0	0	0	0	4	0	0	0	0	0	0	0	0	0	0
Sophora alopecuroides	0	0	0	6	0	0	9	11	0	0	0	0	12	0	0	0
Corethrodendron scoparium	0	6	0	0	0	0	0	0	0	0	0	0	0	0	0	0
Sympegma regelii	0	0	0	0	1767	0	9	0	0	0	50	0	0	0	0	0
Caroxylon passerinum	0	0	0	0	39	512	0	0	0	0	0	0	0	0	0	0
Convolvulus tragacanthoides	0	0	0	0	0	11	6	0	0	0	0	0	0	0	0	0
Asterothamnus alyssoides	0	0	0	0	0	0	0	0	0	0	0	0	0	0	23	0
Gymnocarpos przewalskii	0	0	0	0	0	0	0	0	0	0	6	0	0	0	0	0

## Sheet: plant diversity
site	species diversity				phylogenetic diversity
	Shannon-Wiener index	Margalef index	Pielou index		PD	MNTD	MPD	NRI	NTI
HX1	1.56303	0.666235	0.650662		505.361	140.006	220.086	0.439494	0.621576
HX2	1.35029	0.742014	0.627948		410.205	159.785	209.656	0.637254	0.474087
HX3	1.8928	0.978251	0.656714		696.706	125.132	232.485	-0.312853	0.582869
HX4	1.48554	0.728191	0.6413		633.703	256.738	255.284	-1.21578	-1.50868
HX5	1.02106	0.399097	0.506081		318.184	64.5068	146.73	1.94997	1.18639
HX6	1.76911	0.732594	0.638767		774.177	256.947	239.834	0.295283	0.48216
HX7	1.92994	1.6971	0.572098		1234.3	93.1877	236.839	-1.31672	-1.28448
HX8	1.98524	1.42088	0.5925		1032.04	192.299	243.276	-1.32702	0.79265
HX9	1.51857	0.774475	0.606006		530.079	137.086	222.465	0.135827	0.929045
HX10	1.77601	1.09572	0.574372		798.248	164.733	219.165	-0.0262372	0.154948
HX11	1.55088	0.677039	0.636966		480.318	102.582	199.995	1.2355	1.00193
HX12	0.54221	0.181508	0.592719		259.492	247.468	247.468	-0.297373	-0.351737
HX13	1.28113	0.556212	0.627224		430.45	197.246	221.965	0.166579	-0.205198
HX14	1.07517	0.335514	0.672523		378.258	232.628	252.172	-0.685722	-0.555877
HX15	1.31403	0.616328	0.631921		469.425	213.64	231.097	-0.135871	-0.505247
HX16	0.693106	0.239556	0.688625		271.516	271.516	271.516	-0.70526	-0.707229

## Sheet: environmental factors
site	Climate factors					Soil factors							Geographical factors
	AMT(℃)	MTWM(℃)	MTCM(℃)	AP(mm)		SAP(g/kg)	STP(g/kg)	SAN(g/kg)	STN(g/kg)	SOC(g/kg)	SpH		LON	LAT	ALT
HX1	7.36667	28	-15	195		0.0685188	0.535296	0.021046	0.386864	0.25945	8.83		103.318	37.6493	1780.6
HX2	8.36667	30.1	-15.5	153		0.0626155	0.119967	0.0105378	0.259278	0.035024	8.84		102.879	38.0447	1494.8
HX3	8.10417	29.9	-15.5	129		0.117119	0.208055	0.0152152	0.567682	0.0683226	8.53		102.81	38.4564	1399.5
HX4	8.64583	31.1	-15.8	109		0.0812032	0.166773	0.0113206	0.324073	0.0314743	9.22		103.659	39.1589	1310.5
HX5	5.275	27.2	-19.1	257		0.229449	0.82826	0.01512	0.14027	0.322506	8.6		100.384	38.7067	1790.3
HX6	6.2875	28	-18.3	216		0.189756	0.223821	0.02688	0.405	0.21	9.34		100.263	38.9014	1590.5
HX7	6.4375	28.4	-17.6	150		0.466325	0.312819	0.01092	0.17	0.227958	9.63		99.7528	39.4556	1340.5
HX8	7.22083	29.7	-17.6	156		0.242563	0.0082736	0.00924	0.16102	0.162993	8.93		100.119	39.4136	1400.5
HX9	7.30833	29.7	-17.6	161		0.210299	0.311761	0.00421	0.03	0.154872	8.71		100.151	39.3692	1380.2
HX10	7.30833	29.7	-17.6	161		0.21029	0.26173	0.01428	0.14	0.155246	8.84		100.15	39.3673	1382.8
HX11	6.49167	28.4	-16.7	72		0.060911	0.332486	0.0152	0.536483	0.158557	8.89		96.7986	40.1651	1716.4
HX12	7.8625	30.8	-17.1	61		0.0684075	0.408448	0.0171465	0.387438	0.296817	9.41		96.4429	40.4414	1370.2
HX13	8.7375	32.1	-17	43		0.0582845	0.274555	0.0307663	0.656014	0.20837	8.84		95.9262	40.5216	1200.4
HX14	9.125	32.3	-16.7	49		0.0985666	0.339869	0.0696746	0.651476	0.734839	8.45		95.6279	40.5613	1149.1
HX15	9.9125	33.9	-16.3	38		0.0638838	0.482132	0.0580275	0.408177	0.611574	8.22		94.9258	40.5891	1067.2
HX16	9.71667	33.5	-16.2	39		0.154825	0.532078	0.0464732	0.765692	0.0438629	8.63		95.0754	40.6076	1076.1
